# Supplementary material for: Pancreatitis Risk Associated with GLP-1 Receptor Agonists, Considered as a Single Class, in a Comorbidity-Free Subgroup of Type 2 Diabetes Patients in the United States: A Propensity Score-Matched Analysis
Source: J Clin Med. 2025 Feb 1;14(3):944. doi: 10.3390/jcm14030944 (PMC11818918; doi:10.3390/jcm14030944)
Supplement: Supplementary file 1 [file jcm-14-00944-s001.zip]

Archive with 1 entries (1 files):
- jcm-3392393-supplementary.pdf
